# Supplementary material for: The Effect of Perioperative E-Health Interventions on the Postoperative Course: A Systematic Review of Randomised and Non-Randomised Controlled Trials
Source: PLoS One. 2016 Jul 6;11(7):e0158612. doi: 10.1371/journal.pone.0158612 (PMC4934874; doi:10.1371/journal.pone.0158612)
Supplement: S1 Table — (XLSX) [file pone.0158612.s003.xlsx]

## Sheet: Blad1
S1. Table. Risk of bias of the individual studies
ID	1	2	3	4	5	6	7	8	9	10	11	12	13	14	15	16	17	18	19	20	21	22	23	24	25	26	27	Score
Barnason et al, 2003	Yes	Yes	No	Yes	Yes	Yes	Yes	No	No	Yes	UTD	UTD	Yes	No	No	Yes	Yes	Yes	UTD	Yes	Yes	UTD	Yes	UTD	Yes	UTD	No	15
Barnason et al, 2006	Yes	Yes	Yes	Yes	No	No	No	Yes	No	No	Yes	No	Yes	No	No	Yes	Yes	Yes	Yes	Yes	Yes	UTD	Yes	UTD	Yes	No	UTD	15
Barnason et al, 2009	Yes	Yes	Yes	Yes	Yes	No	No	Yes	Yes	No	Yes	No	Yes	No	UTD	Yes	Yes	Yes	UTD	Yes	Yes	Yes	Yes	UTD	UTD	Yes	Yes	18
Brink et al, 2007	Yes	Yes	Yes	Yes	Yes	Yes	Yes	No	No	Yes	Yes	Yes	Yes	No	UTD	Yes	Yes	Yes	UTD	Yes	No	No	No	No	Yes	Yes	UTD	17
Cleeland et al, 2011	Yes	Yes	Yes	Yes	Yes	Yes	Yes	No	Yes	Yes	UTD	UTD	Yes	No	No	No	No	Yes	No	No	Yes	UTD	Yes	Yes	No	Yes	No	15
Ellison et al, 2004	Yes	Yes	Yes	Yes	Yes	Yes	Yes	Yes	Yes	Yes	Yes	Yes	Yes	No	No	Yes	Yes	Yes	UTD	Yes	Yes	Yes	Yes	UTD	UTD	Yes	UTD	21
Ellison et al, 2007	Yes	Yes	Yes	Yes	Yes	Yes	No	Yes	Yes	Yes	Yes	Yes	Yes	No	No	Yes	Yes	Yes	UTD	Yes	Yes	Yes	Yes	Yes	Yes	Yes	Yes	23
Erikson et al, 2009	Yes	Yes	Yes	Yes	Yes	Yes	Yes	No	No	Yes	Yes	Yes	Yes	No	No	Yes	Yes	Yes	UTD	Yes	Yes	Yes	No	No	Yes	Yes	Yes	20
Gandsas et al, 2007	Yes	Yes	Yes	Yes	No	Yes	No	Yes	UTD	No	Yes	Yes	Yes	No	No	Yes	UTD	No	UTD	Yes	Yes	No	No	No	No	UTD	UTD	12
Goldsmith et al, 1999	Yes	Yes	No	Yes	Yes	Yes	No	No	No	Yes	Yes	Yes	Yes	No	No	Yes	UTD	Yes	UTD	Yes	Yes	UTD	Yes	No	No	UTD	UTD	14
Halimi et al, 2008	Yes	Yes	Yes	Yes	Yes	Yes	Yes	Yes	UTD	Yes	Yes	UTD	Yes	No	No	Yes	Yes	Yes	Yes	Yes	Yes	Yes	Yes	Yes	Yes	UTD	Yes	22
Heikkinen et al, 2011	Yes	Yes	Yes	Yes	Yes	Yes	Yes	No	UTD	Yes	Yes	Yes	Yes	No	No	Yes	Yes	Yes	Yes	Yes	Yes	Yes	Yes	Yes	Yes	UTD	UTD	21
Keeping et al, 2013	Yes	Yes	Yes	Yes	Yes	Yes	Yes	No	Yes	Yes	Yes	Yes	UTD	No	Yes	Yes	Yes	Yes	UTD	Yes	Yes	Yes	Yes	Yes	Yes	Yes	Yes	23
Kortke et al, 2006	Yes	Yes	Yes	Yes	Yes	No	No	Yes	Yes	No	UTD	UTD	UTD	No	No	Yes	Yes	Yes	UTD	Yes	Yes	Yes	No	No	UTD	Yes	UTD	14
Martorella et al, 2012	Yes	Yes	Yes	Yes	Yes	Yes	Yes	No	Yes	Yes	Yes	Yes	UTD	No	Yes	Yes	Yes	Yes	Yes	Yes	Yes	Yes	Yes	Yes	Yes	Yes	Yes	24
Miller et al, 2007	Yes	Yes	Yes	Yes	Yes	Yes	Yes	No	Yes	No	Yes	No	UTD	No	No	Yes	Yes	Yes	UTD	Yes	Yes	UTD	Yes	Yes	Yes	Yes	No	18
Neary et al, 2010	Yes	Yes	Yes	Yes	Yes	Yes	Yes	No	Yes	Yes	Yes	Yes	Yes	Yes	Yes	Yes	Yes	Yes	No	Yes	Yes	Yes	Yes	Yes	Yes	Yes	UTD	24
Piquares et al, 2013	Yes	Yes	Yes	Yes	Yes	Yes	Yes	No	Yes	Yes	Yes	Yes	Yes	No	Yes	Yes	Yes	Yes	Yes	Yes	Yes	Yes	Yes	Yes	UTD	Yes	Yes	24
Pombo et al, 2013	Yes	No	Yes	Yes	Yes	No	Yes	No	Yes	Yes	Yes	Yes	Yes	UTD	UTD	Yes	Yes	Yes	Yes	No	Yes	Yes	Yes	UTD	Yes	Yes	UTD	19
Russel et al, 2011	Yes	Yes	Yes	Yes	Yes	Yes	Yes	No	Yes	Yes	Yes	Yes	Yes	No	Yes	Yes	Yes	Yes	Yes	Yes	Yes	UTD	Yes	Yes	UTD	Yes	Yes	23
Stomberg et al, 2012	Yes	No	Yes	Yes	No	No	No	No	No	No	Yes	UTD	No	No	No	Yes	Yes	No	Yes	No	Yes	Yes	Yes	UTD	UTD	No	UTD	10
Tousig-nant et al, 2011	Yes	Yes	No	Yes	Yes	Yes	No	No	Yes	Yes	UTD	UTD	Yes	No	UTD	Yes	Yes	Yes	UTD	Yes	Yes	UTD	Yes	Yes	Yes	Yes	UTD	17
Tousignant et al, 2015	Yes	Yes	Yes	Yes	Yes	Yes	Yes	No	No	Yes	Yes	No	Yes	No	No	Yes	Yes	Yes	UTD	Yes	Yes	UTD	Yes	Yes	UTD	Yes	UTD	18
Vonk et al, 2014	Yes	Yes	Yes	Yes	Yes	Yes	Yes	No	Yes	Yes	Yes	Yes	Yes	Yes	No	Yes	Yes	Yes	Yes	Yes	Yes	Yes	Yes	Yes	Yes	Yes	Yes	25
Yin et al, 2015	Yes	Yes	Yes	Yes	Yes	Yes	Yes	No	No	Yes	Yes	Yes	Yes	No	No	Yes	Yes	Yes	Yes	Yes	Yes	Yes	Yes	Yes	Yes	Yes	UTD	22
Zahlman et al, 2002	Yes	No	No	No	No	Yes	Yes	No	No	Yes	Yes	UTD	UTD	No	No	Yes	UTD	Yes	UTD	Yes	UTD	UTD	No	No	No	UTD	UTD	8
Zimmer-man et al, 2004	Yes	Yes	Yes	Yes	No	Yes	No	Yes	Yes	No	Yes	UTD	Yes	No	No	Yes	Yes	Yes	UTD	No	Yes	Yes	Yes	UTD	No	Yes	UTD	16
Total	37	24	23	26	22	22	18	8	15	20	23	15	21	2	5	26	23	25	10	23	25	16	22	14	15	19	8
